# Supplementary material for: A new species and synonymy of the Neotropical Eucelatoria Townsend and redescription of Myiodoriops Townsend
Source: Zookeys. 2014 Dec 16;(464):63–97. doi: 10.3897/zookeys.464.8155 (PMC4284636; doi:10.3897/zookeys.464.8155)
Supplement: XML Treatment for Eucelatoria [file zookeys.464.8155-treatment1.xml]

<!DOCTYPE tp:taxon-treatment
  PUBLIC "-//TaxonX//DTD Taxonomic Treatment Publishing DTD v0 20100105//EN" "tax-treatment-NSO.dtd">
<tp:taxon-treatment xmlns:tp="http://www.plazi.org/taxpub"><tp:treatment-meta><kwd-group><label>Taxon classification</label><kwd><named-content content-type="kingdom">Animalia</named-content></kwd><kwd><named-content content-type="order">Diptera</named-content></kwd><kwd><named-content content-type="family">Tachinidae</named-content></kwd></kwd-group><mixed-citation publication-type="journal"><person-group><name><surname>Inclán</surname><given-names>Diego J.</given-names></name><name><surname>Stireman</surname><given-names>John O.</given-names></name></person-group><article-title>A new species and synonymy of the Neotropical <italic><tp:taxon-name><tp:taxon-name-part taxon-name-part-type="genus">Eucelatoria</tp:taxon-name-part></tp:taxon-name></italic> Townsend and redescription of <italic><tp:taxon-name><tp:taxon-name-part taxon-name-part-type="genus">Myiodoriops</tp:taxon-name-part></tp:taxon-name></italic> Townsend</article-title><source>Zookeys</source><day>16</day><month>12</month><year>2014</year><volume>2014</volume><issue>464</issue><fpage>63</fpage><lpage>97</lpage><pub-id pub-id-type="doi">10.3897/zookeys.464.8155</pub-id></mixed-citation></tp:treatment-meta><tp:nomenclature><tp:taxon-name>
                        <tp:taxon-name-part taxon-name-part-type="genus">Eucelatoria</tp:taxon-name-part>
                    </tp:taxon-name><tp:taxon-authority>Townsend, 1909</tp:taxon-authority><tp:nomenclature-citation-list><tp:nomenclature-citation><tp:taxon-name><tp:taxon-name-part taxon-name-part-type="genus">Eucelatoria</tp:taxon-name-part></tp:taxon-name><comment> Townsend, 1909: 249. Type species: <tp:taxon-name><tp:taxon-name-part taxon-name-part-type="genus">Tachina</tp:taxon-name-part> (<tp:taxon-name-part taxon-name-part-type="subgenus">Masicera</tp:taxon-name-part>) <tp:taxon-name-part taxon-name-part-type="species">armigera</tp:taxon-name-part></tp:taxon-name> Coquillett, 1889, by original designation.</comment></tp:nomenclature-citation><tp:nomenclature-citation><tp:taxon-name><tp:taxon-name-part taxon-name-part-type="genus">Euptilodegeeria</tp:taxon-name-part></tp:taxon-name><comment> Townsend, 1931: 465. Type species: <italic><tp:taxon-name><tp:taxon-name-part taxon-name-part-type="genus">Hypostena</tp:taxon-name-part> <tp:taxon-name-part taxon-name-part-type="species">obumbrata</tp:taxon-name-part></tp:taxon-name></italic> Wulp, 1890, by original designation. <bold>Syn. n.</bold></comment></tp:nomenclature-citation><tp:nomenclature-citation><tp:taxon-name>
                        <tp:taxon-name-part taxon-name-part-type="genus">Eucelatoria</tp:taxon-name-part>
                    </tp:taxon-name><comment>See <xref ref-type="bibr" rid="B5">Guimarães 1971</xref>, <xref ref-type="bibr" rid="B22">Wood 1985</xref> and O’Hara and Wood 2004 for a full list of synonymies and selected references.</comment></tp:nomenclature-citation></tp:nomenclature-citation-list></tp:nomenclature><tp:treatment-sec sec-type="Remarks"><title>Remarks.</title><p>In the recognition of the genus <!--PageBreak--><italic><tp:taxon-name><tp:taxon-name-part taxon-name-part-type="genus">Eucelatoria</tp:taxon-name-part></tp:taxon-name></italic> provided by <xref ref-type="bibr" rid="B14">Sabrosky (1981)</xref> and <xref ref-type="bibr" rid="B22">Wood (1985)</xref> the wing vein R<sub>4+5</sub> is dorsally setose only at its base. The <italic><tp:taxon-name><tp:taxon-name-part taxon-name-part-type="genus">Eucelatoria</tp:taxon-name-part> <tp:taxon-name-part taxon-name-part-type="species">obumbrata</tp:taxon-name-part></tp:taxon-name></italic> species group described here differs from these generic definitions because specimens in this group have the wing vein R<sub>4+5</sub> dorsally setose from its base nearly to crossvein r-m. Although <xref ref-type="bibr" rid="B22">Wood (1985)</xref> already considered <italic><tp:taxon-name><tp:taxon-name-part taxon-name-part-type="genus">Machairomasicera</tp:taxon-name-part> <tp:taxon-name-part taxon-name-part-type="species">carinata</tp:taxon-name-part></tp:taxon-name></italic> as belonging to <italic><tp:taxon-name><tp:taxon-name-part taxon-name-part-type="genus">Eucelatoria</tp:taxon-name-part></tp:taxon-name></italic>, and this species has the vein R<sub>4+5</sub> dorsally setose, Wood did not include this variation in the generic description of <italic><tp:taxon-name><tp:taxon-name-part taxon-name-part-type="genus">Eucelatoria</tp:taxon-name-part></tp:taxon-name></italic> because his revision was restricted to Central America, and <italic><tp:taxon-name><tp:taxon-name-part taxon-name-part-type="genus">Myiodoriops</tp:taxon-name-part> <tp:taxon-name-part taxon-name-part-type="species">carinata</tp:taxon-name-part></tp:taxon-name></italic> is known only from Ecuador. This trait appears to be a synapomorphy of the <italic><tp:taxon-name><tp:taxon-name-part taxon-name-part-type="genus">Eucelatoria</tp:taxon-name-part> <tp:taxon-name-part taxon-name-part-type="species">obumbrata</tp:taxon-name-part></tp:taxon-name></italic> species group, clearly distinguishing it from other <italic><tp:taxon-name><tp:taxon-name-part taxon-name-part-type="genus">Eucelatoria</tp:taxon-name-part></tp:taxon-name></italic> species. The presence of sex patches on ventral abdominal tergites 4 and 5 of males also serves to unite this group, however similar sexual patches have been observed in other <italic><tp:taxon-name><tp:taxon-name-part taxon-name-part-type="genus">Eucelatoria</tp:taxon-name-part></tp:taxon-name></italic> species (Stireman and Z.K. Burington, pers. obs.).</p></tp:treatment-sec><ref-list><ref id="B5"><mixed-citation xmlns:xlink="http://www.w3.org/1999/xlink" xlink:type="simple"><person-group><name name-style="western"><surname>Guimarães</surname><given-names>JH</given-names></name></person-group> (<year>1971</year>) <article-title>Family <tp:taxon-name><tp:taxon-name-part taxon-name-part-type="family">Tachinidae</tp:taxon-name-part></tp:taxon-name> (<tp:taxon-name><tp:taxon-name-part taxon-name-part-type="family">Larvaevoridae</tp:taxon-name-part></tp:taxon-name>).</article-title><source>A catalogue of the <tp:taxon-name><tp:taxon-name-part taxon-name-part-type="order">Diptera</tp:taxon-name-part></tp:taxon-name> of the Americas south of the United States</source><volume>104</volume>: <fpage>1</fpage>–<lpage>333</lpage>.</mixed-citation></ref><ref id="B22"><mixed-citation xmlns:xlink="http://www.w3.org/1999/xlink" xlink:type="simple"><person-group><name name-style="western"><surname>Wood</surname><given-names>DM</given-names></name></person-group> (<year>1985</year>) <article-title>A taxonomic conspectus of the <tp:taxon-name><tp:taxon-name-part taxon-name-part-type="tribe">Blondeliini</tp:taxon-name-part></tp:taxon-name> of North and Central America and the West Indies (<tp:taxon-name><tp:taxon-name-part taxon-name-part-type="order">Diptera</tp:taxon-name-part></tp:taxon-name>: <tp:taxon-name><tp:taxon-name-part taxon-name-part-type="family">Tachinidae</tp:taxon-name-part></tp:taxon-name>).</article-title><source>Memoirs of the Entomological Society of Canada</source><volume>132</volume>: <fpage>1</fpage>–<lpage>130</lpage>. doi: <ext-link ext-link-type="doi" xlink:href="10.4039/entm117132fv" xlink:type="simple">10.4039/entm117132fv</ext-link></mixed-citation></ref><ref id="B14"><mixed-citation xmlns:xlink="http://www.w3.org/1999/xlink" xlink:type="simple"><person-group><name name-style="western"><surname>Sabrosky</surname><given-names>CW</given-names></name></person-group> (<year>1981</year>) <article-title>A partial revision of the genus <italic><tp:taxon-name><tp:taxon-name-part taxon-name-part-type="genus">Eucelatoria</tp:taxon-name-part></tp:taxon-name></italic> (<tp:taxon-name><tp:taxon-name-part taxon-name-part-type="order">Diptera</tp:taxon-name-part></tp:taxon-name>, <tp:taxon-name><tp:taxon-name-part taxon-name-part-type="family">Tachinidae</tp:taxon-name-part></tp:taxon-name>), including important parasites of <italic><tp:taxon-name><tp:taxon-name-part taxon-name-part-type="genus">Heliothis</tp:taxon-name-part></tp:taxon-name></italic>.</article-title><source>United States Department of Agriculture, Science and Education Administration, Technical Bulletin</source><volume>1635</volume>: <fpage>1</fpage>–<lpage>18</lpage>.</mixed-citation></ref></ref-list></tp:taxon-treatment>
