# Supplementary material for: A new species and synonymy of the Neotropical Eucelatoria Townsend and redescription of Myiodoriops Townsend
Source: Zookeys. 2014 Dec 16;(464):63–97. doi: 10.3897/zookeys.464.8155 (PMC4284636; doi:10.3897/zookeys.464.8155)
Supplement: XML Treatment for Eucelatoria flava [file zookeys.464.8155-treatment3.xml]

<!DOCTYPE tp:taxon-treatment
  PUBLIC "-//TaxonX//DTD Taxonomic Treatment Publishing DTD v0 20100105//EN" "tax-treatment-NSO.dtd">
<tp:taxon-treatment xmlns:tp="http://www.plazi.org/taxpub"><tp:treatment-meta><kwd-group><label>Taxon classification</label><kwd><named-content content-type="kingdom">Animalia</named-content></kwd><kwd><named-content content-type="order">Diptera</named-content></kwd><kwd><named-content content-type="family">Tachinidae</named-content></kwd></kwd-group><mixed-citation publication-type="journal"><person-group><name><surname>Inclán</surname><given-names>Diego J.</given-names></name><name><surname>Stireman</surname><given-names>John O.</given-names></name></person-group><article-title>A new species and synonymy of the Neotropical <italic><tp:taxon-name><tp:taxon-name-part taxon-name-part-type="genus">Eucelatoria</tp:taxon-name-part></tp:taxon-name></italic> Townsend and redescription of <italic><tp:taxon-name><tp:taxon-name-part taxon-name-part-type="genus">Myiodoriops</tp:taxon-name-part></tp:taxon-name></italic> Townsend</article-title><source>Zookeys</source><day>16</day><month>12</month><year>2014</year><volume>2014</volume><issue>464</issue><fpage>63</fpage><lpage>97</lpage><pub-id pub-id-type="doi">10.3897/zookeys.464.8155</pub-id></mixed-citation></tp:treatment-meta><tp:nomenclature><tp:taxon-name>
                        <tp:taxon-name-part taxon-name-part-type="genus">Eucelatoria</tp:taxon-name-part>
                        <tp:taxon-name-part taxon-name-part-type="species">flava</tp:taxon-name-part>
                        <object-id xmlns:xlink="http://www.w3.org/1999/xlink" content-type="zoobank" xlink:type="simple">http://zoobank.org/7FF5BCF6-204C-4C91-ACF0-E18C28A3E0FC</object-id>
                    </tp:taxon-name><tp:taxon-authority>Inclán &amp; Stireman</tp:taxon-authority><tp:taxon-status xmlns:xlink="http://www.w3.org/1999/xlink" xlink:type="simple">sp. n.</tp:taxon-status><xref ref-type="fig" rid="F1">Figs 1</xref><xref ref-type="fig" rid="F7">, 7</xref><xref ref-type="fig" rid="F8">, 8</xref><xref ref-type="fig" rid="F9">, 9</xref><xref ref-type="fig" rid="F10">, 10</xref><!--PageBreak--><!--PageBreak--><!--PageBreak--></tp:nomenclature><tp:treatment-sec sec-type="Type material"><title>Type material.</title><p>Holotype male, labeled: “ ECUADOR, Napo [Province]/ 7 km. s. [South] Baeza/ 20-25.II.79/ G. &amp;M. Wood 2000m”, “HOLOTYPE/ <tp:taxon-name><tp:taxon-name-part taxon-name-part-type="genus">Eucelatoria</tp:taxon-name-part></tp:taxon-name>/ <tp:taxon-name><tp:taxon-name-part taxon-name-part-type="species">flava</tp:taxon-name-part></tp:taxon-name>/ Inclán &amp; Stireman [red label]”, “DI244CA [specimen ID]” (CNC).</p><p>Paratype, 1 male: “DI12CA” (CNC). As above, except the identification type label reads “PARATYPE/ <tp:taxon-name><tp:taxon-name-part taxon-name-part-type="genus">Eucelatoria</tp:taxon-name-part></tp:taxon-name>/ <tp:taxon-name><tp:taxon-name-part taxon-name-part-type="species">flava</tp:taxon-name-part></tp:taxon-name>/ Inclán &amp; Stireman [yellow label]”.</p></tp:treatment-sec><tp:treatment-sec sec-type="Etymology"><title>Etymology.</title><p>From the Latin <italic>flava</italic>, meaning yellow, in reference to the yellow abdomen that distinguishes this species from its close related species, <italic><tp:taxon-name><tp:taxon-name-part taxon-name-part-type="genus">Eucelatoria</tp:taxon-name-part> <tp:taxon-name-part taxon-name-part-type="species">obumbrata</tp:taxon-name-part></tp:taxon-name></italic>.</p></tp:treatment-sec><tp:treatment-sec sec-type="Recognition"><title>Recognition.</title><p>This species is morphologically very similar to <italic><tp:taxon-name><tp:taxon-name-part taxon-name-part-type="genus">Eucelatoria</tp:taxon-name-part> <tp:taxon-name-part taxon-name-part-type="species">carinata</tp:taxon-name-part></tp:taxon-name></italic> and <italic><tp:taxon-name><tp:taxon-name-part taxon-name-part-type="genus">Eucelatoria</tp:taxon-name-part> <tp:taxon-name-part taxon-name-part-type="species">obumbrata</tp:taxon-name-part></tp:taxon-name></italic>, but can be easily separated by the abdominal coloration. <italic><tp:taxon-name><tp:taxon-name-part taxon-name-part-type="genus">Eucelatoria</tp:taxon-name-part> <tp:taxon-name-part taxon-name-part-type="species">flava</tp:taxon-name-part></tp:taxon-name></italic> sp. n. has a yellow abdomen, which contrasts with the abdomen of <italic><tp:taxon-name><tp:taxon-name-part taxon-name-part-type="genus">Eucelatoria</tp:taxon-name-part> <tp:taxon-name-part taxon-name-part-type="species">carinata</tp:taxon-name-part></tp:taxon-name></italic> that is entirely black and <italic><tp:taxon-name><tp:taxon-name-part taxon-name-part-type="genus">Eucelatoria</tp:taxon-name-part> <tp:taxon-name-part taxon-name-part-type="species">obumbrata</tp:taxon-name-part></tp:taxon-name></italic> that is primarily black, with yellow coloration confined to the sides of styntergite 1+2, and tergites 3 and 4. Additionally, median discal setae are lacking on tergites 3 and 4 in males of this species where they are present on tergites 3 and/or 4 in males of <italic><tp:taxon-name><tp:taxon-name-part taxon-name-part-type="genus">Eucelatoria</tp:taxon-name-part> <tp:taxon-name-part taxon-name-part-type="species">obumbrata</tp:taxon-name-part></tp:taxon-name></italic>. The eyes of this species are sparsely and short-haired, contrasting with the densely and long-haired eyes of <italic><tp:taxon-name><tp:taxon-name-part taxon-name-part-type="genus">Eucelatoria</tp:taxon-name-part> <tp:taxon-name-part taxon-name-part-type="species">obumbrata</tp:taxon-name-part></tp:taxon-name></italic> and from the sparsely, but long-haired eyes of <italic><tp:taxon-name><tp:taxon-name-part taxon-name-part-type="genus">Eucelatoria</tp:taxon-name-part> <tp:taxon-name-part taxon-name-part-type="species">carinata</tp:taxon-name-part></tp:taxon-name></italic>.</p><!--PageBreak--></tp:treatment-sec><tp:treatment-sec sec-type="Description"><title>Description.</title><p>Described from 2 males, unless otherwise noted as “N”.</p><p>Length: 6.6–6.7 mm.</p><p>As described for <italic><tp:taxon-name><tp:taxon-name-part taxon-name-part-type="genus">Eucelatoria</tp:taxon-name-part> <tp:taxon-name-part taxon-name-part-type="species">obumbrata</tp:taxon-name-part></tp:taxon-name></italic> except for:</p><p><bold>Head</bold> (Fig. <xref ref-type="fig" rid="F7">7</xref>): Eye sparsely haired. Eye 0.88 head height. Vertex width, at its narrowest point, 0.18–0.20 head width. Length of first flagellomere 0.41 head height. Width of first flagellomere 3.0–3.6 parafacial width at its narrowest point. Pedicel length 0.32–0.36 length of first flagellomere. Fronto-orbital fig with 7–9 medioclinate frontal setae, 2 reclinate inner orbital setae in both sexes, male without outer <!--PageBreak-->orbitals. The outer vertical seta barely to undifferentiated from the row of postocular setae. Facial ridge with hairs on basal 1/3 or less. Posterodorsal part of the head only with a few black setae behind the postocular row.</p><fig id="F7" position="float" orientation="portrait"><label>Figure 7.</label><caption><p>Male of <italic><tp:taxon-name><tp:taxon-name-part taxon-name-part-type="genus">Eucelatoria</tp:taxon-name-part> <tp:taxon-name-part taxon-name-part-type="species">flava</tp:taxon-name-part></tp:taxon-name></italic> sp. n. Full body from lateral (<bold>a</bold>) and dorsal (<bold>b</bold>) view and head from lateral (<bold>c</bold>) and frontal view (<bold>d</bold>).</p></caption><graphic xmlns:xlink="http://www.w3.org/1999/xlink" xlink:href="zookeys-464-063-g007.jpg" position="float" orientation="portrait" xlink:type="simple" id="oo_35603.jpg"/></fig><p><bold>Thorax</bold> (Fig. <xref ref-type="fig" rid="F7">7a, b</xref>): Scutum with 2 or 3 presutural acrostichal setae; postsutural acrostichal setae varied from 1 to 2; 2 presutural dorsocentral setae; 3 postsutural dorsocentral setae; 2 presutural intra-alar seta; 4 postsutural intra-alar setae; 1 presutural supra-alar seta, with 1 additional small seta; 3 postsutural supra-alar setae. The first postsutural supra-alar seta is small.</p><p>Wing varied from light to dark fumose on cells c, sc, r<sub>1</sub>, r<sub>2+3</sub>, and r<sub>4+5</sub>. Wing vein R<sub>4+5</sub> dorsally setose from its base until nearly the crossvein r-m, and R<sub>1</sub> bare.</p><p><bold>Abdomen</bold> (Figs <xref ref-type="fig" rid="F7">7a, b</xref>; <xref ref-type="fig" rid="F8">8</xref>): Fully yellow, sometimes the tg5 appearing dark yellowish. Transverse bands of sparse white pruinosity scarcely visible to naked eye. Median discal setae absent on tg3 to tg5. Sexual patches of relatively dense hairs present on the ventral surface of tg4 and tg5, hardly noticeable to naked eye.</p><fig id="F8" position="float" orientation="portrait"><label>Figure 8.</label><caption><p>Lateral view of the male abdomen of <italic><tp:taxon-name><tp:taxon-name-part taxon-name-part-type="genus">Eucelatoria</tp:taxon-name-part> <tp:taxon-name-part taxon-name-part-type="species">flava</tp:taxon-name-part></tp:taxon-name></italic> sp. n. (<bold>a</bold>) showing the sexual patches on tergites 4 and 5 (<bold>b</bold>).</p></caption><graphic xmlns:xlink="http://www.w3.org/1999/xlink" xlink:href="zookeys-464-063-g008.jpg" position="float" orientation="portrait" xlink:type="simple" id="oo_35604.jpg"/></fig><p><bold>Male terminalia</bold> (N = 1, Figs <xref ref-type="fig" rid="F9">9</xref>, <xref ref-type="fig" rid="F10">10</xref>): The basal section of the st5 distinctly longer than the length of the apical lobes, and the internal sides of the apical lobes almost linear (Fig. <xref ref-type="fig" rid="F9">9c</xref>). Basal half of hypandrium not strongly bent, in line with more apical portion. Surstylus, in lateral view, slightly narrowed toward the apex ending in a broad rounded apex. Surstylus distinctly longer than cercus. Cercus, in lateral view, nearly straight <!--PageBreak-->along anterior and posterior margins, ending in rounded apex (Fig. <xref ref-type="fig" rid="F9">9a</xref>). In posterior view, cerci abruptly constricted below upper lobes and narrowed on apical 1/3; upper lobe slightly shorter than medial section, but longer than the apical cleft; apical cleft weakly defined (Fig. <xref ref-type="fig" rid="F9">9b</xref>). Pregonite somewhat triangular in shape, relatively broad at base, narrowing toward apex. Postgonite slightly narrower than in <italic><tp:taxon-name><tp:taxon-name-part taxon-name-part-type="genus">Eucelatoria</tp:taxon-name-part> <tp:taxon-name-part taxon-name-part-type="species">obumbrata</tp:taxon-name-part></tp:taxon-name></italic>, and narrowed slightly towards apices, distinctly curved anteriorly, with rounded apex.</p><fig id="F9" position="float" orientation="portrait"><label>Figure 9.</label><caption><p>Lateral (<bold>a</bold>) and posterior view (<bold>b</bold>) of the male terminalia and sternite 5 (<bold>c</bold>) of <italic><tp:taxon-name><tp:taxon-name-part taxon-name-part-type="genus">Eucelatoria</tp:taxon-name-part> <tp:taxon-name-part taxon-name-part-type="species">flava</tp:taxon-name-part></tp:taxon-name></italic> sp. n.</p></caption><graphic xmlns:xlink="http://www.w3.org/1999/xlink" xlink:href="zookeys-464-063-g009.jpg" position="float" orientation="portrait" xlink:type="simple" id="oo_35605.jpg"/></fig><fig id="F10" position="float" orientation="portrait"><label>Figure 10.</label><caption><p>Lateral view of the hypandrial complex (<bold>a</bold>) and distiphallus (<bold>b</bold>) of <italic><tp:taxon-name><tp:taxon-name-part taxon-name-part-type="genus">Eucelatoria</tp:taxon-name-part> <tp:taxon-name-part taxon-name-part-type="species">flava</tp:taxon-name-part></tp:taxon-name></italic> sp. n.</p></caption><graphic xmlns:xlink="http://www.w3.org/1999/xlink" xlink:href="zookeys-464-063-g010.jpg" position="float" orientation="portrait" xlink:type="simple" id="oo_35606.jpg"/></fig></tp:treatment-sec><tp:treatment-sec sec-type="Geographic distribution and seasonal occurrence"><title>Geographic distribution and seasonal occurrence.</title><p>The only two known specimens of <italic><tp:taxon-name><tp:taxon-name-part taxon-name-part-type="genus">Eucelatoria</tp:taxon-name-part> <tp:taxon-name-part taxon-name-part-type="species">flava</tp:taxon-name-part></tp:taxon-name></italic> sp. n. were collected in highland cloud forest at about 2000 m in altitude on the eastern slope of the Andes of Ecuador (Fig. <xref ref-type="fig" rid="F1">1</xref>). The two specimens were collected in February.</p></tp:treatment-sec><tp:treatment-sec><!--Section generated to contain objects referenced in tp:taxon-treatment.--><fig id="F1" position="float" orientation="portrait"><label>Figure 1.</label><caption><p>Known distributions of species in the <italic><tp:taxon-name><tp:taxon-name-part taxon-name-part-type="genus">Eucelatoria</tp:taxon-name-part> <tp:taxon-name-part taxon-name-part-type="species">obumbrata</tp:taxon-name-part></tp:taxon-name></italic> species group. <italic><tp:taxon-name><tp:taxon-name-part taxon-name-part-type="genus">Eucelatoria</tp:taxon-name-part> <tp:taxon-name-part taxon-name-part-type="species">obumbrata</tp:taxon-name-part></tp:taxon-name></italic> (Wulp) is represented by a blue circle, <italic><tp:taxon-name><tp:taxon-name-part taxon-name-part-type="genus">Eucelatoria</tp:taxon-name-part> <tp:taxon-name-part taxon-name-part-type="species">flava</tp:taxon-name-part></tp:taxon-name></italic> sp. n. by a red square and <italic><tp:taxon-name><tp:taxon-name-part taxon-name-part-type="genus">Eucelatoria</tp:taxon-name-part></tp:taxon-name></italic> spp. by a green triangle.</p></caption><graphic xmlns:xlink="http://www.w3.org/1999/xlink" xlink:href="zookeys-464-063-g001.jpg" position="float" orientation="portrait" xlink:type="simple" id="oo_35597.jpg"/></fig></tp:treatment-sec></tp:taxon-treatment>
