# Supplementary material for: A new species and synonymy of the Neotropical Eucelatoria Townsend and redescription of Myiodoriops Townsend
Source: Zookeys. 2014 Dec 16;(464):63–97. doi: 10.3897/zookeys.464.8155 (PMC4284636; doi:10.3897/zookeys.464.8155)
Supplement: XML Treatment for Eucelatoria carinata [file zookeys.464.8155-treatment4.xml]

<!DOCTYPE tp:taxon-treatment
  PUBLIC "-//TaxonX//DTD Taxonomic Treatment Publishing DTD v0 20100105//EN" "tax-treatment-NSO.dtd">
<tp:taxon-treatment xmlns:tp="http://www.plazi.org/taxpub"><tp:treatment-meta><kwd-group><label>Taxon classification</label><kwd><named-content content-type="kingdom">Animalia</named-content></kwd><kwd><named-content content-type="order">Diptera</named-content></kwd><kwd><named-content content-type="family">Tachinidae</named-content></kwd></kwd-group><mixed-citation publication-type="journal"><person-group><name><surname>Inclán</surname><given-names>Diego J.</given-names></name><name><surname>Stireman</surname><given-names>John O.</given-names></name></person-group><article-title>A new species and synonymy of the Neotropical <italic><tp:taxon-name><tp:taxon-name-part taxon-name-part-type="genus">Eucelatoria</tp:taxon-name-part></tp:taxon-name></italic> Townsend and redescription of <italic><tp:taxon-name><tp:taxon-name-part taxon-name-part-type="genus">Myiodoriops</tp:taxon-name-part></tp:taxon-name></italic> Townsend</article-title><source>Zookeys</source><day>16</day><month>12</month><year>2014</year><volume>2014</volume><issue>464</issue><fpage>63</fpage><lpage>97</lpage><pub-id pub-id-type="doi">10.3897/zookeys.464.8155</pub-id></mixed-citation></tp:treatment-meta><tp:nomenclature><tp:taxon-name>
                        <tp:taxon-name-part taxon-name-part-type="genus">Eucelatoria</tp:taxon-name-part>
                        <tp:taxon-name-part taxon-name-part-type="species">carinata</tp:taxon-name-part>
                    </tp:taxon-name><tp:taxon-authority>(Townsend)</tp:taxon-authority><xref ref-type="fig" rid="F1">Figs 1</xref><xref ref-type="fig" rid="F11">, 11</xref><tp:nomenclature-citation-list><tp:nomenclature-citation><tp:taxon-name><tp:taxon-name-part taxon-name-part-type="genus">Machairomasicera</tp:taxon-name-part> <tp:taxon-name-part taxon-name-part-type="species">carinata</tp:taxon-name-part></tp:taxon-name><comment> Townsend, 1919: 578. <xref ref-type="bibr" rid="B5">Guimarães 1971</xref>: 139.</comment></tp:nomenclature-citation><tp:nomenclature-citation><tp:taxon-name><tp:taxon-name-part taxon-name-part-type="genus">Eucelatoria</tp:taxon-name-part> <tp:taxon-name-part taxon-name-part-type="species">carinata</tp:taxon-name-part></tp:taxon-name><comment> (Townsend): <xref ref-type="bibr" rid="B22">Wood 1985</xref>: 40–45.</comment></tp:nomenclature-citation></tp:nomenclature-citation-list></tp:nomenclature><tp:treatment-sec sec-type="Type material"><title>Type material.</title><p>Holotype female, labeled: “Manchi Ecuador/7000 ft/22-XI” [no year, but given as 1910 in description], “CHT Townsend/ Collector”, “Below/ Manchi Ec/Nov 22”, “Type No. 22247/U.S.N.M.”, “<italic><tp:taxon-name><tp:taxon-name-part taxon-name-part-type="genus">Machairomasicera</tp:taxon-name-part></tp:taxon-name></italic>/<italic><tp:taxon-name><tp:taxon-name-part taxon-name-part-type="species">carinata</tp:taxon-name-part></tp:taxon-name></italic>/♀ Det CHTT 1”, “<tp:taxon-name><tp:taxon-name-part taxon-name-part-type="genus">Eucelatoria</tp:taxon-name-part></tp:taxon-name>/ <tp:taxon-name><tp:taxon-name-part taxon-name-part-type="species">carinata</tp:taxon-name-part></tp:taxon-name> (Townsend)/ det. D.J. Inclán/ &amp; J.O. Stireman” (NMNH).</p></tp:treatment-sec><tp:treatment-sec sec-type="Recognition"><title>Recognition.</title><p>This species can be distinguished from <italic><tp:taxon-name><tp:taxon-name-part taxon-name-part-type="genus">Eucelatoria</tp:taxon-name-part> <tp:taxon-name-part taxon-name-part-type="species">flava</tp:taxon-name-part></tp:taxon-name></italic> sp. n. and <italic><tp:taxon-name><tp:taxon-name-part taxon-name-part-type="genus">Eucelatoria</tp:taxon-name-part> <tp:taxon-name-part taxon-name-part-type="species">obumbrata</tp:taxon-name-part></tp:taxon-name></italic> by the entirely black coloration of the abdomen, which contrasts with the entirely yellow abdomen of <italic><tp:taxon-name><tp:taxon-name-part taxon-name-part-type="genus">Eucelatoria</tp:taxon-name-part> <tp:taxon-name-part taxon-name-part-type="species">flava</tp:taxon-name-part></tp:taxon-name></italic>, and the yellow and black abdomen of <italic><tp:taxon-name><tp:taxon-name-part taxon-name-part-type="genus">Eucelatoria</tp:taxon-name-part> <tp:taxon-name-part taxon-name-part-type="species">obumbrata</tp:taxon-name-part></tp:taxon-name></italic>. It also differs from females of <italic><tp:taxon-name><tp:taxon-name-part taxon-name-part-type="genus">Eucelatoria</tp:taxon-name-part> <tp:taxon-name-part taxon-name-part-type="species">obumbrata</tp:taxon-name-part></tp:taxon-name></italic> in having sparsely haired eyes, more densely bristled palpi, strongly infuscated wing veins, and a bronze tinted parafacial (dull silver in known females of <italic><tp:taxon-name><tp:taxon-name-part taxon-name-part-type="genus">Eucelatoria</tp:taxon-name-part> <tp:taxon-name-part taxon-name-part-type="species">obumbrata</tp:taxon-name-part></tp:taxon-name></italic>).</p></tp:treatment-sec><tp:treatment-sec sec-type="Redescription"><title>Redescription.</title><p>Length: 6.7 mm.</p><p>As described for <italic><tp:taxon-name><tp:taxon-name-part taxon-name-part-type="genus">Eucelatoria</tp:taxon-name-part> <tp:taxon-name-part taxon-name-part-type="species">obumbrata</tp:taxon-name-part></tp:taxon-name></italic> except for:</p><p><bold>Head</bold> (Fig. <xref ref-type="fig" rid="F11">11</xref>): Eye sparsely, but long-haired. Eye 0.83 head height. Vertex width, at its narrowest point 0.26 head width. Length of first flagellomere 0.44 head height. Width of first flagellomere 4.6 parafacial width at its narrowest point. Pedicel length 0.28 length of first flagellomere. Fronto-orbital fig with 4–6 medioclinate frontal setae. Facial ridge with hairs on basal 1/2, but short and fine above basal 1/3. Posterodorsal part of the head without black setae behind the postocular row.</p><fig id="F11" position="float" orientation="portrait"><label>Figure 11.</label><caption><p>Female of <italic><tp:taxon-name><tp:taxon-name-part taxon-name-part-type="genus">Eucelatoria</tp:taxon-name-part> <tp:taxon-name-part taxon-name-part-type="species">carinata</tp:taxon-name-part></tp:taxon-name></italic> (Townsend). Full body from lateral (<bold>a</bold>) and dorsal (<bold>b</bold>) view and head from lateral (<bold>c</bold>) and frontal view (<bold>d</bold>).</p></caption><graphic xmlns:xlink="http://www.w3.org/1999/xlink" xlink:href="zookeys-464-063-g011.jpg" position="float" orientation="portrait" xlink:type="simple" id="oo_35607.jpg"/></fig><p><bold>Thorax</bold> (Fig. <xref ref-type="fig" rid="F11">11a, b</xref>): Scutum with 3 presutural acrostichal setae and 3 postsutural acrostichal setae; 2 presutural dorsocentral setae and 3 postsutural dorsocentral setae; 1 presutural intra-alar seta, with 1 additional small seta; 3 postsutural intra-alar setae. The first postsutural supra-alar seta present but reduced in size.</p><p>Wing moderately fumose on anterior half around veins C, Sc, R<sub>1</sub> and R<sub>4+5</sub>, light infuscation also present along veins M, CuA<sub>1</sub>, and dm-cu. Wing vein R<sub>4+5</sub> dorsally setose from its base until nearly the crossvein r-m, and R<sub>1</sub> bare.</p><p><bold>Abdomen</bold> (Fig. <xref ref-type="fig" rid="F11">11a, b</xref>): Entirely black in ground color with transverse bands of sparse white pruinosity on basal 1/3 of tergites 3 and 4, and 1/2 of tergite 5. Median discal setae absent.</p></tp:treatment-sec><tp:treatment-sec sec-type="Geographic distribution and seasonal occurrence"><title>Geographic distribution and seasonal occurrence.</title><p>The only known specimen of <italic><tp:taxon-name><tp:taxon-name-part taxon-name-part-type="genus">Eucelatoria</tp:taxon-name-part> <tp:taxon-name-part taxon-name-part-type="species">carinata</tp:taxon-name-part></tp:taxon-name></italic> was collected in Ecuador. The specimen was collected in the Andes Mountains at about 7000 ft (2100 m). The locality of the specimen reads “Below Manchi”, but it is unclear what this name refers to.</p></tp:treatment-sec><tp:treatment-sec><!--Section generated to contain objects referenced in tp:taxon-treatment.--><fig id="F1" position="float" orientation="portrait"><label>Figure 1.</label><caption><p>Known distributions of species in the <italic><tp:taxon-name><tp:taxon-name-part taxon-name-part-type="genus">Eucelatoria</tp:taxon-name-part> <tp:taxon-name-part taxon-name-part-type="species">obumbrata</tp:taxon-name-part></tp:taxon-name></italic> species group. <italic><tp:taxon-name><tp:taxon-name-part taxon-name-part-type="genus">Eucelatoria</tp:taxon-name-part> <tp:taxon-name-part taxon-name-part-type="species">obumbrata</tp:taxon-name-part></tp:taxon-name></italic> (Wulp) is represented by a blue circle, <italic><tp:taxon-name><tp:taxon-name-part taxon-name-part-type="genus">Eucelatoria</tp:taxon-name-part> <tp:taxon-name-part taxon-name-part-type="species">flava</tp:taxon-name-part></tp:taxon-name></italic> sp. n. by a red square and <italic><tp:taxon-name><tp:taxon-name-part taxon-name-part-type="genus">Eucelatoria</tp:taxon-name-part></tp:taxon-name></italic> spp. by a green triangle.</p></caption><graphic xmlns:xlink="http://www.w3.org/1999/xlink" xlink:href="zookeys-464-063-g001.jpg" position="float" orientation="portrait" xlink:type="simple" id="oo_35597.jpg"/></fig></tp:treatment-sec><ref-list><ref id="B5"><mixed-citation xmlns:xlink="http://www.w3.org/1999/xlink" xlink:type="simple"><person-group><name name-style="western"><surname>Guimarães</surname><given-names>JH</given-names></name></person-group> (<year>1971</year>) <article-title>Family <tp:taxon-name><tp:taxon-name-part taxon-name-part-type="family">Tachinidae</tp:taxon-name-part></tp:taxon-name> (<tp:taxon-name><tp:taxon-name-part taxon-name-part-type="family">Larvaevoridae</tp:taxon-name-part></tp:taxon-name>).</article-title><source>A catalogue of the <tp:taxon-name><tp:taxon-name-part taxon-name-part-type="order">Diptera</tp:taxon-name-part></tp:taxon-name> of the Americas south of the United States</source><volume>104</volume>: <fpage>1</fpage>–<lpage>333</lpage>.</mixed-citation></ref><ref id="B22"><mixed-citation xmlns:xlink="http://www.w3.org/1999/xlink" xlink:type="simple"><person-group><name name-style="western"><surname>Wood</surname><given-names>DM</given-names></name></person-group> (<year>1985</year>) <article-title>A taxonomic conspectus of the <tp:taxon-name><tp:taxon-name-part taxon-name-part-type="tribe">Blondeliini</tp:taxon-name-part></tp:taxon-name> of North and Central America and the West Indies (<tp:taxon-name><tp:taxon-name-part taxon-name-part-type="order">Diptera</tp:taxon-name-part></tp:taxon-name>: <tp:taxon-name><tp:taxon-name-part taxon-name-part-type="family">Tachinidae</tp:taxon-name-part></tp:taxon-name>).</article-title><source>Memoirs of the Entomological Society of Canada</source><volume>132</volume>: <fpage>1</fpage>–<lpage>130</lpage>. doi: <ext-link ext-link-type="doi" xlink:href="10.4039/entm117132fv" xlink:type="simple">10.4039/entm117132fv</ext-link></mixed-citation></ref></ref-list></tp:taxon-treatment>
