# Supplementary material for: A new species and synonymy of the Neotropical Eucelatoria Townsend and redescription of Myiodoriops Townsend
Source: Zookeys. 2014 Dec 16;(464):63–97. doi: 10.3897/zookeys.464.8155 (PMC4284636; doi:10.3897/zookeys.464.8155)
Supplement: XML Treatment for Myiodoriops marginalis [file zookeys.464.8155-treatment6.xml]

<!DOCTYPE tp:taxon-treatment
  PUBLIC "-//TaxonX//DTD Taxonomic Treatment Publishing DTD v0 20100105//EN" "tax-treatment-NSO.dtd">
<tp:taxon-treatment xmlns:tp="http://www.plazi.org/taxpub"><tp:treatment-meta><kwd-group><label>Taxon classification</label><kwd><named-content content-type="kingdom">Animalia</named-content></kwd><kwd><named-content content-type="order">Diptera</named-content></kwd><kwd><named-content content-type="family">Tachinidae</named-content></kwd></kwd-group><mixed-citation publication-type="journal"><person-group><name><surname>Inclán</surname><given-names>Diego J.</given-names></name><name><surname>Stireman</surname><given-names>John O.</given-names></name></person-group><article-title>A new species and synonymy of the Neotropical <italic><tp:taxon-name><tp:taxon-name-part taxon-name-part-type="genus">Eucelatoria</tp:taxon-name-part></tp:taxon-name></italic> Townsend and redescription of <italic><tp:taxon-name><tp:taxon-name-part taxon-name-part-type="genus">Myiodoriops</tp:taxon-name-part></tp:taxon-name></italic> Townsend</article-title><source>Zookeys</source><day>16</day><month>12</month><year>2014</year><volume>2014</volume><issue>464</issue><fpage>63</fpage><lpage>97</lpage><pub-id pub-id-type="doi">10.3897/zookeys.464.8155</pub-id></mixed-citation></tp:treatment-meta><tp:nomenclature><tp:taxon-name>
                        <tp:taxon-name-part taxon-name-part-type="genus">Myiodoriops</tp:taxon-name-part>
                        <tp:taxon-name-part taxon-name-part-type="species">marginalis</tp:taxon-name-part>
                    </tp:taxon-name><tp:taxon-authority>Townsend</tp:taxon-authority><xref ref-type="fig" rid="F12">Figs 12</xref><xref ref-type="fig" rid="F13">, 13</xref><xref ref-type="fig" rid="F14">, 14</xref><xref ref-type="fig" rid="F15">, 15</xref><!--PageBreak--><!--PageBreak--><!--PageBreak--><tp:nomenclature-citation-list><tp:nomenclature-citation><tp:taxon-name><tp:taxon-name-part taxon-name-part-type="genus">Myiodoriops</tp:taxon-name-part> <tp:taxon-name-part taxon-name-part-type="species">marginalis</tp:taxon-name-part></tp:taxon-name><comment> Townsend, 1935: 227; <xref ref-type="bibr" rid="B5">Guimarães 1971</xref>: 141.</comment></tp:nomenclature-citation><tp:nomenclature-citation><tp:taxon-name><tp:taxon-name-part taxon-name-part-type="genus">Erythromelana</tp:taxon-name-part> <tp:taxon-name-part taxon-name-part-type="species">marginalis</tp:taxon-name-part></tp:taxon-name><comment> (Townsend): <xref ref-type="bibr" rid="B22">Wood 1985</xref>: 39–40; <xref ref-type="bibr" rid="B7">Inclán and Stireman 2013</xref>.</comment></tp:nomenclature-citation></tp:nomenclature-citation-list></tp:nomenclature><tp:treatment-sec sec-type="Type material"><title>Type material.</title><p>Holotype male labeled: “HOLO-/TYPE”, “Type [red label]”, “Pariká/ Ruhununí/ B. Guiana/ Jan. 1934 [hand written]”, “Mycos/ 4401 [hand written]”, “Press. By/ J.G. Myers/ B.M. 1940-24” “<tp:taxon-name><tp:taxon-name-part taxon-name-part-type="genus">Myiodoriops</tp:taxon-name-part></tp:taxon-name>/ <tp:taxon-name><tp:taxon-name-part taxon-name-part-type="species">marginalis</tp:taxon-name-part></tp:taxon-name> TT [hand written]/ DetCHTT ♂”, “<tp:taxon-name><tp:taxon-name-part taxon-name-part-type="genus">Myiodoriops</tp:taxon-name-part></tp:taxon-name>/ <tp:taxon-name><tp:taxon-name-part taxon-name-part-type="species">marginalis</tp:taxon-name-part></tp:taxon-name> Townsend/ det. D.J. Inclán/ &amp; J.O. Stireman” (BNHM).</p></tp:treatment-sec><tp:treatment-sec sec-type="Other material examined"><title>Other material examined.</title><p>Seven specimens examined. 1 male labeled: “St. Augustine,/ Trinidad, BWI./ 1. 24. 60”, “<tp:taxon-name><tp:taxon-name-part taxon-name-part-type="genus">Myiodoriops</tp:taxon-name-part></tp:taxon-name>/ <tp:taxon-name><tp:taxon-name-part taxon-name-part-type="species">marginalis</tp:taxon-name-part></tp:taxon-name> [hand written]”, “DI240CA” (CNC). 1 male labeled: “St. Augustine,/ Trinidad, BWI./ JAN 8 1960”, “F. D. Bennett/ Collector”, “X P. (77)/ near/ <tp:taxon-name><tp:taxon-name-part taxon-name-part-type="genus">Myiodoriops</tp:taxon-name-part></tp:taxon-name> [hand written]”, “<tp:taxon-name><tp:taxon-name-part taxon-name-part-type="genus">Myiodoriops</tp:taxon-name-part></tp:taxon-name>/ <tp:taxon-name><tp:taxon-name-part taxon-name-part-type="species">marginalis</tp:taxon-name-part></tp:taxon-name> Townsend/ det. D.J. Inclán/ &amp; J.O. Stireman”, “DI241CA” (CNC). 1 male labeled: “PIARCO/ Trinidad, BWI./ OCT. 29. 1953.”, “Collector/ F. J. Simmonds”, “77 [hand written]”, “<tp:taxon-name><tp:taxon-name-part taxon-name-part-type="genus">Myiodoriops</tp:taxon-name-part></tp:taxon-name>/ n. sp. ♂ [hand written]”, “<tp:taxon-name><tp:taxon-name-part taxon-name-part-type="genus">Myiodoriops</tp:taxon-name-part></tp:taxon-name>/ <tp:taxon-name><tp:taxon-name-part taxon-name-part-type="species">marginalis</tp:taxon-name-part></tp:taxon-name> Townsend/ det. D.J. Inclán/ &amp; J.O. Stireman”, “DI243CA” (CNC). 1 female labeled, same as previous except by “OCT. 29. 1953”, without sp. ID, “DI74CA” CNC. 1 male labeled: “W. ARIMA/ TRINIDAD/ 26-8-1964”, “<tp:taxon-name><tp:taxon-name-part taxon-name-part-type="genus">Myiodoriops</tp:taxon-name-part></tp:taxon-name>/ <tp:taxon-name><tp:taxon-name-part taxon-name-part-type="species">marginalis</tp:taxon-name-part></tp:taxon-name> Townsend/ det. D.J. Inclán/ &amp; J.O. Stireman”, “DI73CA” (CNC). 1 female labeled: “St. Augustine,/ Trinidad, BWI./ II. 17. 60”, “<tp:taxon-name><tp:taxon-name-part taxon-name-part-type="genus">Myiodoriops</tp:taxon-name-part></tp:taxon-name>/ <tp:taxon-name><tp:taxon-name-part taxon-name-part-type="species">marginalis</tp:taxon-name-part></tp:taxon-name> Townsend/ det. D.J. Inclán/ &amp; J.O. Stireman”, “DI39CA” (CNC). 1 female labeled: same as previous except by “II. 28. 60”, “DI236CA” (CNC).</p></tp:treatment-sec><tp:treatment-sec sec-type="Recognition"><title>Recognition.</title><p>See diagnostic section for the genus <italic><tp:taxon-name><tp:taxon-name-part taxon-name-part-type="genus">Myiodoriops</tp:taxon-name-part></tp:taxon-name></italic>.</p></tp:treatment-sec><tp:treatment-sec sec-type="Redescription"><title>Redescription.</title><p>Redescribed from 5 males (including the type <italic><tp:taxon-name><tp:taxon-name-part taxon-name-part-type="genus">Myiodoriops</tp:taxon-name-part> <tp:taxon-name-part taxon-name-part-type="species">marginalis</tp:taxon-name-part></tp:taxon-name></italic>) and 3 females.</p><p>Length: males, 5.1–5.8 mm (<overline>x</overline> = 5.42 mm); females, 3.9–4.53 mm (<overline>x</overline> = 4.21 mm).</p><p>As described for the genus except:</p><p><bold>Head</bold> (Fig. <xref ref-type="fig" rid="F13">13</xref>): Eye sparsely haired, ommatrichia short, about as long as 2–3 eye facets. Eye 0.85–0.87 head height in male, 0.83–0.88 in female. Vertex width 0.20–0.22 head width in male, 0.24–0.27 in female. Width of frontal vitta 0.25–0.30 vertex width in male, 0.28–0.43 in female. Length of first flagellomere 0.38–0.46 head height in male, 0.39–0.45 in female. Pedicel length 0.31–0.37 length of first flagellomere in male, 0.28–0.36 in female.</p><fig id="F13" position="float" orientation="portrait"><label>Figure 13.</label><caption><p>Male of <italic><tp:taxon-name><tp:taxon-name-part taxon-name-part-type="genus">Myiodoriops</tp:taxon-name-part> <tp:taxon-name-part taxon-name-part-type="species">marginalis</tp:taxon-name-part></tp:taxon-name></italic> Townsend. Full body from lateral (<bold>a</bold>) and dorsal (<bold>b</bold>) view and head from lateral (<bold>c</bold>) and frontal view (<bold>d</bold>).</p></caption><graphic xmlns:xlink="http://www.w3.org/1999/xlink" xlink:href="zookeys-464-063-g013.jpg" position="float" orientation="portrait" xlink:type="simple" id="oo_35609.jpg"/></fig><fig id="F14" position="float" orientation="portrait"><label>Figure 14.</label><caption><p>Lateral (<bold>a</bold>) and posterior view (<bold>b</bold>) of the male terminalia and sternite 5 (<bold>c</bold>) of <italic><tp:taxon-name><tp:taxon-name-part taxon-name-part-type="genus">Myiodoriops</tp:taxon-name-part> <tp:taxon-name-part taxon-name-part-type="species">marginalis</tp:taxon-name-part></tp:taxon-name></italic> Townsend.</p></caption><graphic xmlns:xlink="http://www.w3.org/1999/xlink" xlink:href="zookeys-464-063-g014.jpg" position="float" orientation="portrait" xlink:type="simple" id="oo_35610.jpg"/></fig><fig id="F15" position="float" orientation="portrait"><label>Figure 15.</label><caption><p>Lateral view of the hypandrial complex (<bold>a</bold>) and distiphallus (<bold>b</bold>) of <italic><tp:taxon-name><tp:taxon-name-part taxon-name-part-type="genus">Myiodoriops</tp:taxon-name-part> <tp:taxon-name-part taxon-name-part-type="species">marginalis</tp:taxon-name-part></tp:taxon-name></italic> Townsend.</p></caption><graphic xmlns:xlink="http://www.w3.org/1999/xlink" xlink:href="zookeys-464-063-g015.jpg" position="float" orientation="portrait" xlink:type="simple" id="oo_35611.jpg"/></fig></tp:treatment-sec><tp:treatment-sec sec-type="Geographic distribution and seasonal occurrence"><title>Geographic distribution and seasonal occurrence.</title><p>Specimens of <italic><tp:taxon-name><tp:taxon-name-part taxon-name-part-type="genus">Myiodoriops</tp:taxon-name-part> <tp:taxon-name-part taxon-name-part-type="species">marginalis</tp:taxon-name-part></tp:taxon-name></italic> have been collected only from Guyana in northern South America, and from the southern Caribbean islands of Trinidad and Tobago (Fig. <xref ref-type="fig" rid="F12">12</xref>). All collections are from lowland tropical forest. Adults have been collected mainly in January, but also in February, August and October.</p><!--PageBreak--><!--PageBreak--></tp:treatment-sec><tp:treatment-sec><!--Section generated to contain objects referenced in tp:taxon-treatment.--><fig id="F12" position="float" orientation="portrait"><label>Figure 12.</label><caption><p>Known distributions of <italic><tp:taxon-name><tp:taxon-name-part taxon-name-part-type="genus">Myiodoriops</tp:taxon-name-part></tp:taxon-name></italic> species. <italic><tp:taxon-name><tp:taxon-name-part taxon-name-part-type="genus">Myiodoriops</tp:taxon-name-part> <tp:taxon-name-part taxon-name-part-type="species">marginalis</tp:taxon-name-part></tp:taxon-name></italic> Townsend is represented by red circles and <italic><tp:taxon-name><tp:taxon-name-part taxon-name-part-type="genus">Myiodoriops</tp:taxon-name-part></tp:taxon-name></italic> spp. by green triangles.</p></caption><graphic xmlns:xlink="http://www.w3.org/1999/xlink" xlink:href="zookeys-464-063-g012.jpg" position="float" orientation="portrait" xlink:type="simple" id="oo_35608.jpg"/></fig></tp:treatment-sec><ref-list><ref id="B5"><mixed-citation xmlns:xlink="http://www.w3.org/1999/xlink" xlink:type="simple"><person-group><name name-style="western"><surname>Guimarães</surname><given-names>JH</given-names></name></person-group> (<year>1971</year>) <article-title>Family <tp:taxon-name><tp:taxon-name-part taxon-name-part-type="family">Tachinidae</tp:taxon-name-part></tp:taxon-name> (<tp:taxon-name><tp:taxon-name-part taxon-name-part-type="family">Larvaevoridae</tp:taxon-name-part></tp:taxon-name>).</article-title><source>A catalogue of the <tp:taxon-name><tp:taxon-name-part taxon-name-part-type="order">Diptera</tp:taxon-name-part></tp:taxon-name> of the Americas south of the United States</source><volume>104</volume>: <fpage>1</fpage>–<lpage>333</lpage>.</mixed-citation></ref><ref id="B22"><mixed-citation xmlns:xlink="http://www.w3.org/1999/xlink" xlink:type="simple"><person-group><name name-style="western"><surname>Wood</surname><given-names>DM</given-names></name></person-group> (<year>1985</year>) <article-title>A taxonomic conspectus of the <tp:taxon-name><tp:taxon-name-part taxon-name-part-type="tribe">Blondeliini</tp:taxon-name-part></tp:taxon-name> of North and Central America and the West Indies (<tp:taxon-name><tp:taxon-name-part taxon-name-part-type="order">Diptera</tp:taxon-name-part></tp:taxon-name>: <tp:taxon-name><tp:taxon-name-part taxon-name-part-type="family">Tachinidae</tp:taxon-name-part></tp:taxon-name>).</article-title><source>Memoirs of the Entomological Society of Canada</source><volume>132</volume>: <fpage>1</fpage>–<lpage>130</lpage>. doi: <ext-link ext-link-type="doi" xlink:href="10.4039/entm117132fv" xlink:type="simple">10.4039/entm117132fv</ext-link></mixed-citation></ref><ref id="B7"><mixed-citation xmlns:xlink="http://www.w3.org/1999/xlink" xlink:type="simple"><person-group><name name-style="western"><surname>Inclán</surname><given-names>DJ</given-names></name><name name-style="western"><surname>Stireman</surname><given-names>III JO</given-names></name></person-group> (<year>2013</year>) <article-title>Revision of the genus <italic><tp:taxon-name><tp:taxon-name-part taxon-name-part-type="genus">Erythromelana</tp:taxon-name-part></tp:taxon-name></italic> Townsend (<tp:taxon-name><tp:taxon-name-part taxon-name-part-type="order">Diptera</tp:taxon-name-part></tp:taxon-name>: <tp:taxon-name><tp:taxon-name-part taxon-name-part-type="family">Tachinidae</tp:taxon-name-part></tp:taxon-name>) and analysis of its phylogeny and diversification.</article-title><source>Zootaxa</source><volume>3621</volume>: <fpage>1</fpage>–<lpage>82</lpage>. doi: <ext-link ext-link-type="doi" xlink:href="10.11646/zootaxa.3621.1.1" xlink:type="simple">10.11646/zootaxa.3621.1.1</ext-link></mixed-citation></ref></ref-list></tp:taxon-treatment>
